# Supplementary material for: Prime Editing for Crop Improvement: A Systematic Review of Optimization Strategies and Advanced Applications
Source: Genes (Basel). 2025 Aug 16;16(8):965. doi: 10.3390/genes16080965 (PMC12385346; doi:10.3390/genes16080965)
Supplement: Supplementary file 1 [file genes-16-00965-s001.zip]

Archive with 6 entries (5 files):
- Table S1-S5/
- Table S1-S5/Table S1 Details of initial literature search.xlsx
- Table S1-S5/Table S2 Literature inclusion and exclusion criteria.xlsx
- Table S1-S5/Table S3 Risk of Bias assessment for included primary studies.xlsx
- Table S1-S5/Table S4 Master data table of all extracted information from the included studies.xlsx
- Table S1-S5/Table S5 Editing efficiencies of foundational Prime Editing systems in various plant species.xlsx
