# Supplementary material for: Prime Editing for Crop Improvement: A Systematic Review of Optimization Strategies and Advanced Applications
Source: Genes (Basel). 2025 Aug 16;16(8):965. doi: 10.3390/genes16080965 (PMC12385346; doi:10.3390/genes16080965)
Supplement: Supplementary file 1 [file genes-16-00965-s001.zip › Table S1-S5/Table S1 Details of initial literature search.xlsx]

## Sheet: Sheet1
Database	Search Query	Records Identified
Web of Science	TS=(prime editing) AND (TS=(plant) OR TS=(crop) OR TS=(rice) OR TS=(Oryza sativa) OR TS=(wheat) OR TS=(Triticum aestivum) OR TS=(maize) OR TS=(Zea) OR TS=(tomato) OR TS=(Solanum lycopersicum) OR TS=(Lycopersicon esculentum) OR TS=(potato) OR TS=(Solanum tuberosum) OR TS=(Tobacco) OR TS=(Nicotiana tabacum) OR TS=(Pea Family) OR TS=(legumes) OR TS=(grape) OR TS=(Vitis vinifera))	236
PubMed	"prime editing" AND ("Plants"[Mesh] OR "Crops, Agricultural"[Mesh] OR "Oryza"[Mesh] OR "Triticum"[Mesh] OR "Zea mays"[Mesh] OR "Solanum lycopersicum"[Mesh] OR "Solanum tuberosum"[Mesh] OR "Nicotiana"[Mesh] OR "Fabaceae"[Mesh] OR "Vitis"[Mesh])	103
Google Scholar	intitle:("prime editing") AND (plant OR crop OR rice OR "Oryza sativa" OR wheat OR "Triticum aestivum" OR maize OR Zea OR tomato OR "Solanum lycopersicum" OR "Lycopersicon esculentum" OR potato OR "Solanum tuberosum" OR Tobacco OR "Nicotiana tabacum" OR "Pea Family" OR legumes OR grape OR "Vitis vinifera")	266
