# Supplementary material for: Prime Editing for Crop Improvement: A Systematic Review of Optimization Strategies and Advanced Applications
Source: Genes (Basel). 2025 Aug 16;16(8):965. doi: 10.3390/genes16080965 (PMC12385346; doi:10.3390/genes16080965)
Supplement: Supplementary file 1 [file genes-16-00965-s001.zip › Table S1-S5/Table S2 Literature inclusion and exclusion criteria.xlsx]

## Sheet: Sheet1
Inclusion Criteria	Exclusion Criteria
Peer-reviewed, published articles	Preprints or informally published articles
Articles published in English	Articles published in other languages
Empirical research studies	Non-empirical studies (e.g., reviews, opinions)
Studies utilizing Prime Editing (PE) technology	Studies using other gene editing technologies
Studies conducted on plants	Studies conducted on animals or microorganisms
Studies conducted on crop species	Studies conducted on non-crop plants
Studies aiming to optimize PE technology	Studies not focused on PE optimization
Studies reporting quantifiable PE efficiency data	Studies not reporting quantifiable PE efficiency data
