# Supplementary material for: Prime Editing for Crop Improvement: A Systematic Review of Optimization Strategies and Advanced Applications
Source: Genes (Basel). 2025 Aug 16;16(8):965. doi: 10.3390/genes16080965 (PMC12385346; doi:10.3390/genes16080965)
Supplement: Supplementary file 1 [file genes-16-00965-s001.zip › Table S1-S5/Table S3 Risk of Bias assessment for included primary studies.xlsx]

## Sheet: Sheet1
Study ID	Experimental Design	Technical Transparency	Methodological Rigor	Sample Size	Statistical Validity
	(Control Groups)	(Sequence/Vector Disclosure)	(Transformation/Regeneration)		(Replicates + Tests)
Criteria	≥2 controls;	Fully/Partially/	Both (Detailed protocol and efficiency);	≥10 plants;	Both (≥3 replicates and statistical test);
	Single control;	Not disclosed	Method only;	<10 plants;	Repeatability/ Statistical test; only
	No control		Not disclosed	Not disclosed	Neither
Hua et al., 2020	≥2 controls	Partially disclosed	Method only	≥10 plants	Repeatability only
Jiang et al., 2020	≥2 controls	Fully disclosed	Method only	≥10 plants	Both
Lin et al., 2020	≥2 controls	Fully disclosed	Both	≥10 plants	Both
Tang et al., 2020	≥2 controls	Fully disclosed	Both	Not disclosed	Both
Xu et al., 2020	≥2 controls	Fully disclosed	Both	≥10 plants	Both
Xu et al., 2020	Single control	Fully disclosed	Both	≥10 plants	Neither
Lin et al., 2021	≥2 controls	Fully disclosed	Method only	Not disclosed	Both
Lu et al., 2021	≥2 controls	Partially disclosed	Both	≥10 plants	Both
Wang et al., 2021	≥2 controls	Fully disclosed	Both	Not disclosed	Both
Biswas et al., 2022	≥2 controls	Partially disclosed	Both	≥10 plants	Both
Jiang et al., 2022	≥2 controls	Fully disclosed	Both	≥10 plants	Both
Li et al., 2022	≥2 controls	Fully disclosed	Both	≥10 plants	Both
Li et al., 2022	≥2 controls	Fully disclosed	Both	≥10 plants	Both
Li et al., 2022	≥2 controls	Fully disclosed	Both	≥10 plants	Statistical test only
Vu et al., 2022	≥2 controls	Fully disclosed	Both	Not disclosed	Both
Xu et al., 2022	≥2 controls	Fully disclosed	Both	≥10 plants	Both
Zong et al., 2022	≥2 controls	Fully disclosed	Both	Not disclosed	Both
Zou et al., 2022	≥2 controls	Fully disclosed	Both	≥10 plants	Both
Li et al., 2023	Single control	Fully disclosed	Both	≥10 plants	Both
Liang et al., 2023	Single control	Fully disclosed	Both	≥10 plants	Both
Liang et al., 2023	≥2 controls	Fully disclosed	Both	≥10 plants	Both
Ni et al., 2023	≥2 controls	Fully disclosed	Both	≥10 plants	Both
Qiao et al., 2023	≥2 controls	Fully disclosed	Method only	≥10 plants	Neither
Zhang et al., 2023	≥2 controls	Fully disclosed	Both	≥10 plants	Both
Bai et al., 2024	Single control	Fully disclosed	Both	≥10 plants	Both
Cao et al., 2024	≥2 controls	Fully disclosed	Both	≥10 plants	Both
Liu et al., 2024	≥2 controls	Fully disclosed	Both	≥10 plants	Statistical test only
Lu et al., 2024	≥2 controls	Partially disclosed	Both	≥10 plants	Both
Sun et al., 2024	≥2 controls	Fully disclosed	Both	≥10 plants	Both
Vu et al., 2024	≥2 controls	Partially disclosed	Both	≥10 plants	Both
Xu et al., 2024	≥2 controls	Fully disclosed	Both	≥10 plants	Both
Li et al., 2025	≥2 controls	Fully disclosed	Both	≥10 plants	Neither
Li et al., 2025	≥2 controls	Fully disclosed	Both	≥10 plants	Both
Lou et al., 2025	≥2 controls	Fully disclosed	Both	≥10 plants	Both
Lu et al., 2025	≥2 controls	Fully disclosed	Both	≥10 plants	Both
Lu et al., 2025	≥2 controls	Fully disclosed	Both	≥10 plants	Neither
Zhao et al., 2025	≥2 controls	Fully disclosed	Both	≥10 plants	Both
Zou et al., 2025	≥2 controls	Fully disclosed	Both	≥10 plants	Neither
