# Supplementary material for: Prime Editing for Crop Improvement: A Systematic Review of Optimization Strategies and Advanced Applications
Source: Genes (Basel). 2025 Aug 16;16(8):965. doi: 10.3390/genes16080965 (PMC12385346; doi:10.3390/genes16080965)
Supplement: Supplementary file 1 [file genes-16-00965-s001.zip › Table S1-S5/Table S4 Master data table of all extracted information from the included studies.xlsx]

## Sheet: Sheet1
Reference	Mono/Dicot	Species	Research Goal	PE System/Strategy	Baseline	Experimental System	Target Gene(s)	Edit Type	Max Efficiency	Homozygous Efficiency	Key Measures	Key Results
Prime genome editing in rice and wheat	Mono	rice	Efficiency optimization	PPE-CaMV, PPE-retron	PPE3b	Protoplasts	Exogenous BFP	Base sub (2 bp)	PPE3b: 4.4%	——	Used CaMV RT, retron-derived RT	· Efficiency lower than M-MLV RT
	Mono	rice	Efficiency optimization	PPE3/3b	PPE2	Protoplasts	OsCDC48, OsALS, OsDEP1, OsEPSPS, OsLDMAR, OsGAPDH	Base sub (1 bp)	PPE2: 5.7%	——	PE3/PE3b system	· Efficiency comparable to PE2
	Mono	rice	Efficiency optimization	PPE3/3b	PPE2	Protoplasts	OsCDC48	Del (3 bp/6 bp)	PPE2: 8.2%	——	PE3/PE3b system	· Efficiency comparable to PE2
	Mono	rice	Efficiency optimization	PPE3/3b	PPE2	Protoplasts	OsCDC48	Ins (3 bp)	PPE2: 2%	——	PE3/PE3b system	· Efficiency comparable to PE2
	Mono	rice	System testing	PPE3	——	Protoplasts	OsCDC48, OsALS, OsGAPDH	Base sub (1 bp)	0.08	——	——	· Achieved all types of single-base substitutions
	Mono	rice	System testing	PPE3	——	Protoplasts	OsCDC48, OsALS	Base sub (2 bp/3 bp)	0.015	——	——	——
	Mono	rice	System testing	PPE3	——	Protoplasts	OsCDC48	Del (3 bp)	0.043	——	——	——
	Mono	rice	System testing	PPE3	——	Protoplasts	OsCDC48	Ins (3 bp)	0.011	——	——	——
	Mono	rice	Efficiency optimization	37℃	26℃	Protoplasts	OsCDC48, OsALS	Base sub (1 bp), Ins (3 bp)	37℃: 6.3%	——	26℃→37℃	· Editing efficiency increased from 3.9% to 6.3%
	Mono	rice	System testing	PPE3	——	Regenerated plants	OsALS	Base sub (1 bp)	0.143	0	——	——
	Mono	rice	System testing	PPE3	——	Regenerated plants	OsCDC48	Base sub (3 bp)	0.026	0	——	——
	Mono	rice	System testing	PPE3	——	Regenerated plants	OsCDC48	Del (6 bp)	0.218	0	——	——
	Mono	wheat	Efficiency optimization	PPE3/3b	PPE2	Protoplasts	TaUbi10, TaGW2, TaGASR7, TaLOX2, TaMLO, TaDME1	Base sub (1 bp)	0.014	——	PE3/PE3b system	· Efficiency comparable to PE2
Plant Prime Editors Enable Precise Gene Editing in Rice Cells	Mono	rice	System testing	PPE3-V01	——	Protoplasts	OsALS, OsKO2, OsDEP1, OsPDS	Base sub (1 bp/3 bp), Ins (3 bp)	0.0015	——	——	· PE3 caused large deletions
	Mono	rice	System testing	PPE3b-V01	——	Protoplasts	OsALS, OsEPSPS, OsGRF4, OsSPL14	Base sub (2 bp-9 bp)	0.004	——	——	· PPE3b greatly reduced deletion byproducts
	Mono	rice	Efficiency optimization	PPE3-V02	——	Protoplasts	OsDEP1, OsPDS	Base sub (1 bp), Ins (3 bp)	0.0155	——	Optimized PE vector configuration	· Improved efficiency
	Mono	rice	Efficiency optimization	PPE3-V02	PPE2-V02	Protoplasts	OsPDS	Ins (3 bp)	——	——	PE3 system	· Efficiency comparable to PE2
	Mono	rice	Efficiency optimization	37℃	32℃	Protoplasts	OsDEP1, OsPDS	Base sub (1 bp), Ins (3 bp)	——	——	32℃→37℃	· No significant improvement
Versatile Nucleotides Substitution in Plant Using an Improved Prime Editing System	Mono	rice	Efficiency optimization	PE-P2	PE-P1	Regenerated plants	OsALS	Base sub (1 bp)	PE-P2: 2.6%-3.5%	0	· Used ZmUbi1 promoter · Hygromycin selection system	· Editing efficiency increased from 1.1% to 2.6-3.5%
	Mono	rice	Efficiency optimization	PE-P2	PE-P1	Regenerated plants	OsAAC	Base sub (1 bp)	PE-P2: 0%-1.7%	0	· Used ZmUbi1 promoter · Hygromycin selection system	· Editing efficiency increased from 0-1.4% to 0-1.7%
	Mono	rice	Efficiency optimization	PE-P2	PE-P1	Regenerated plants	OsALS	Base sub (3 bp)	PE-P2: 26%	Present (1 plant)	· Used ZmUbi1 promoter · Hygromycin selection system	· Editing efficiency increased from 1.2% to 26.0%
	Mono	rice	Efficiency optimization	PE-P2	PE-P1	Regenerated plants	OsDEP1	Base sub (4 bp)	PE-P2: 9.1%	0	· Used ZmUbi1 promoter · Hygromycin selection system	· Editing efficiency increased from 0% to 9.1%
Precision genome engineering in rice using prime editing system	Mono	rice	System testing	Sp-PE2, Sp-PE3	——	Callus	Exogenous inactive GFP	Base sub (2 bp)	Sp-PE3: 17.1%	——	——	· Comparable editing frequency between Sp-PE2 (15.6%) and Sp-PE3 (17.1%)
	Mono	rice	Efficiency optimization	Sa-PE3	Sp-PE3	Regenerated plants	OsALS	Base sub (1 bp)	Sp-PE3: 9.1%	0	Used SaCas9(N580A)	· Editing efficiency decreased from 9.1% to 0%
Development of Plant Prime-Editing Systems for Precise Genome Editing	Mono	rice	System testing	pPE2	——	Regenerated plants	Exogenous HPT-ATG	Base sub (1 bp)	0.599	0	——	· Efficiency varied with different pegRNAs: 59.9% or 12.0%
	Mono	rice	System testing	pPE2	——	Regenerated plants	OsPDS	Ins (1 bp)	0.073	0	——	——
	Mono	rice	System testing	pPE2	——	Regenerated plants	OsACC	Base sub (1 bp)	0.146	0	——	· Efficiency varied with different pegRNAs: 14.6%, 3.1%, 1.0%, 0.0%
	Mono	rice	System testing	pPE2	——	Regenerated plants	OsWx	Base sub (1 bp)	0	0	——	——
	Mono	rice	System testing	pPE2	——	Regenerated plants	OsPDS	Ins (2 bp)	0.125	0	——	——
	Mono	rice	System testing	pPE2	——	Regenerated plants	OsPDS	Ins (3 bp)	0.198	0	——	——
	Mono	rice	System testing	pPE2	——	Regenerated plants	OsPDS	Del (28 bp)	0	0	——	——
	Mono	rice	System testing	pPE2	——	Regenerated plants	OsPDS	Base sub (1 bp)	0.313	0	——	——
	Mono	rice	System testing	pPE2	——	Regenerated plants	OsPDS	Base sub (1 bp)	0	0	——	——
	Mono	rice	Efficiency optimization	pPE3/3b	pPE2	Regenerated plants	OsACC	Base sub (1 bp)	pPE3: 18.8	0	PE3/PE3b system	· pPE2: 14.6% · pPE3: 18.8% (with byproducts) · pPE3b: 6.3% (no byproducts)
	Mono	rice	Efficiency optimization	Surrogate pPE2	pPE2	Regenerated plants	OsWx, OsPDS	Base sub (1 bp)	Surrogate pPE2 :16.7%	0	Hygromycin selection system	· Editing efficiency increased from 0% to 16.7%
Prime editing efficiently generates W542L and S621I double mutations in two ALS genes in maize	Mono	maize	Efficiency optimization	Increased pegRNA expression	Unoptimized	Protoplasts	ZmALS1, ZmALS2	Base sub (1 bp/2 bp/3 bp)	——	——	Doubled pegRNA cassette number	· No significant improvement
	Mono	maize	Efficiency optimization	U6 composite promoter	U3 promoter	Protoplasts	ZmALS1, ZmALS2	Base sub (1 bp/2 bp/3 bp)	0.071	——	Used U6 composite promoter	· Editing efficiency increased from 0.8-4.9% to 1.9-7.1%
Precise genome modification in tomato using an improved prime editing system	Dicot	tomato	Efficiency optimization	pCXPE03	pCXPE02	Regenerated plants	Exogenous NanoLucM	Base sub(3 bp), Del(2 bp)+Ins(4 bp)	pCXPE03: 2.6%	0	Used RPS5A promoter	· Editing efficiency increased from 0.85% to 2.6%
Spelling Changes and Fluorescent Tagging With Prime Editing Vectors for Plants	Mono	rice	Efficiency optimization	pPEG system	pPPEM	Protoplasts	OsSULTR3;6	Base sub (2 bp)	pPPEM: 0.7%-2.2%	——	Co-transformation with pPEG vector	· No significant change in editing efficiency
	Mono	rice	Efficiency optimization	pPEG system	pPPEM	Protoplasts	OsSULTR3;6	Ins (25 bp)	pPPEM: 0.01%-0.03%	——	Co-transformation with pPEG vector	· No significant change in editing efficiency
High-efficiency prime editing with optimized, paired pegRNAs in plants	Mono	rice	Efficiency optimization	PPE2	——	Protoplasts	OsACC, OsEPSPS, OsCDC48, OsPDS, OsALS, OsDEP1, OsAAT, OsGAPDH, OsLDMAR, OsODEV, OsIPA1, OsNRT1, OsROC5	Base sub (1 bp/2 bp) , Del (2 bp/3 bp), Ins(1 bp)	——	——	Normalized and compared editing efficiency at different PBS Tm values	· PBS Tm 30°C optimal for rice · Efficiency followed normal distribution
	Mono	rice	Efficiency optimization	dual-pegRNA	PPE2	Protoplasts	OsCDC48, OsALS, OsEPSPS, OsIPA1, OsROC5, OsDEP1, OsNRT1.1B, OsODEV, OsGAPDH	Base sub (1 bp/2 bp) , Del (1 bp/2 bp), Ins(1 bp)	dual-pegRNA: 24.5%	——	Used two independent pegRNAs encoding the same edit on forward and reverse strands	· Editing efficiency ×1.8-4.2 · No increase in byproduct ratio
	Mono	rice	Functional expansion	SpG-PPE	——	Protoplasts	OsCDC48, OsIPA1, OsDEP1, OsNRT1.1B, OsGAPDH	Base sub (1 bp) , Del (1 bp)	0.019	——	Used SpG	· Targets NG PAM · Efficiency up to 1.9%
A design optimized prime editor with expanded scope and capability in plants	Mono	rice	Efficiency optimization	PE-P3	PE-P2	Protoplasts	OsALS, OsACC, OsGS3, OsDEP1, OsWaxy-1, OsChalk5	Base sub (1 bp)	PE-P3: 2.6%-14.3%	——	N-terminal RT fusion	· Editing efficiency increased from 0-3.5% to 2.6-14.3%
	Mono	rice	Efficiency optimization	PE-P2–RT-M	PE-P2–RT-S	Protoplasts	OsALS, OsACC, OsGS3, OsDEP1, OsWaxy-1, OsChalk5	Base sub (1 bp/3 bp/4 bp)	PE-P2–RT-M: 0%-4.3%	——	Introduced primary mutation + adjacent synonymous mutation	· Editing efficiency increased from 0-3.5% to 0-4.3%
	Mono	rice	Efficiency optimization	PE-P3–RT-M	PE-P2–RT-S	Protoplasts	OsALS, OsACC, OsGS3, OsDEP1, OsWaxy-1, OsChalk5	Base sub (1 bp/3 bp/4 bp)	PE-P3–RT-M: 2.0%-17.2%	——	· N-terminal RT fusion · Introduced primary mutation + adjacent synonymous mutation	· Editing efficiency increased from 0-3.5% to 2.0-17.2%
Multiplex precision gene editing by a surrogate prime editor in rice	Mono	rice	Efficiency optimization	PE3-HS	PE3	Regenerated plants	OsSPL14(OsIPA1), OsDHDPS, OsNR2	Base sub (2 bp/3 bp): 1.3%-2.1%	PE3-HS	0	Hygromycin selection system	· Editing efficiency increased from 0-1% to 1.3-2.1%
	Mono	rice	Efficiency optimization	PE3-AS	PE3	Regenerated plants	OsSPL14(OsIPA1), OsDHDPS, OsNR2	Base sub (2 bp/3 bp)	PE3-AS: 2.4%-14.3%	Present (2 plants)	Bispyribac-sodium selection system	· Editing efficiency increased from 0-1% to 2.4-14.3%
	Mono	rice	Efficiency optimization	PE3-DS	PE3	Regenerated plants	OsSPL14(OsIPA1), OsDHDPS, OsNR2	Base sub (2 bp/3 bp)	PE3-DS: 3.2%-54.2%	Present (1 plant)	· Bispyribac-sodium selection system · Hygromycin selection system	· Editing efficiency increased from 0-1% to 3.2-54.2%
Development of a highly efficient prime editor 2 system in plants	Mono	rice	Efficiency optimization	epegRNA	pPE2	Callus	OsCDC48, OsIPA1, OsALS , OsPDS	Base sub (1 bp/2 bp) , Ins (1 bp)	pegRNA-evopreQ1	——	Added evopreQ1/mpknot RNA motifs	· pegRNA-evopreQ1: efficiency ×2.35-29.22 at all four loci · pegRNA-mpknot: significant improvement only at ALS-T locus
	Mono	rice	Efficiency optimization	epegRNA	pPE2	Regenerated plants	OsCDC48, OsALS, OsPDS	Base sub (1 bp/2 bp) , Ins (1 bp)	pegRNA-evopreQ1: 39.58%	0	Added evopreQ1/mpknot RNA motifs	· pegRNA-evopreQ1 editing efficiency: 39.58% · pegRNA-mpknot editing efficiency: 17.36%
	Mono	rice	Efficiency optimization	pPE2max	pPE2	Callus	OsCDC48, OsALS, OsPDS, OsACC1	Base sub (1 bp/2 bp) , Ins (1 bp)	pPE2max	——	PEmax architecture	· Editing frequency ×3.80 -5.35
	Mono	rice	Efficiency optimization	pPE4max	pPE2max	Callus	OsCDC48, OsALS, OsPDS, OsACC1	Base sub (1 bp/2 bp) , Ins (1 bp)	——	——	Fused hMLH1dn	· No significant increase in editing efficiency
	Mono	rice	Efficiency optimization	pINPE2	pPE2	Callus	OsCDC48, OsALS, OsPDS, OsACC1	Base sub (1 bp/2 bp) , Ins (1 bp)	——	——	Fused IGF1pm1 and NFATC2IPp1	· No significant increase in editing efficiency
	Mono	rice	Efficiency optimization	phyPE2	pPE2	Callus	OsCDC48, OsALS, OsPDS, OsACC1	Base sub (1 bp/2 bp) , Ins (1 bp)	pPE2	——	Fused hRad51-ssDBD	· Editing efficiency decreased
	Mono	rice	Efficiency optimization	pPE2max-evopreQ1	pPE2max	Callus	OsCDC48, OsALS, OsPDS, OsACC1	Base sub (1 bp/2 bp) , Ins (1 bp)	pPE2max-evopreQ1: 1.64%-19.20%	——	Added evopreQ1 RNA motif	· Editing efficiency increased from 0.07-5.78% to 1.64-19.20%
	Mono	rice	Efficiency optimization	enpPE2	pPE2max-evopreQ1	Callus	OsCDC48, OsALS, OsPDS, OsACC1	Base sub (1 bp/2 bp) , Ins (1 bp)	enpPE2: 11.50%-33.75%	——	U6 composite promoter	· Editing efficiency ×1.66-15.60
	Mono	rice	System testing	enpPE2	——	Regenerated plants	OsCDC48, OsALS, OsPDS, OsACC1	Base sub (1 bp/2 bp) , Ins (1 bp)	0.7708	20.83%-39.58%	——	——
Optimization of Prime Editing in Rice, Peanut, Chickpea, and Cowpea Protoplasts by Restoration of GFP Activity	Mono	rice	Efficiency optimization	dual-pegRNA	single-pegRNA	Protoplasts	Exogenous mutant GFP	Base sub (1 bp)	dual-pegRNA: 16%	——	dual-pegRNA strategy	· Editing efficiency ×16
	Dicot	legume crops	Efficiency optimization	CmYLCV promoter	CAMV 35S/OsU6 promoter	Protoplasts	Exogenous mutant GFP	Base sub (1 bp)	CmYLCV启动子: 0.2%-0.5%	——	· dual-pegRNA strategy · Used CmYLCV promoter	· Successful editing only with CmYLCV promoter
An engineered prime editor with enhanced editing efficiency in plants	Mono	rice	Efficiency optimization	ePPE	PPE	Protoplasts	OsAAT, OsACC, OsALS, OsCDC48, OsDEP1, OsEPSPS, OsGAPHD, OsIPA1, OsNRT1.1B	Base sub (1 bp/2 bp)	ePPE: 4.9%	——	· Deleted RNase H domain · Fused NC protein	· Editing efficiency ×1.9-121.5 (avg ×3.9)
	Mono	rice	Efficiency optimization	ePPE	PPE	Protoplasts	OsGRF1-miR, OsGRF4-miR, OsALC-miR, OsRDD1-miR, OsGamby-miR, OsPDS, OsCDC48	Del (15 bp-90 bp)	ePPE: 2.9%	——	· Deleted RNase H domain · Fused NC protein	· Avg deletion efficiency ×6.5
	Mono	rice	Functional expansion	ePPE	PPE	Protoplasts	OsWRKY35, OsCTB19, OsRibosomal, OsEPSPS, OsSOT1	Ins (18 bp-34 bp)	ePPE	——	· Deleted RNase H domain · Fused NC protein	· PPE failed to edit successfully · Ins efficiency: 18bp(3.1%), 24bp(0.2%), 34bp(0.3%)
	Mono	rice	Functional expansion	ePPE-SpG	——	Protoplasts	OsCDC48, OsGAPDH, OsALS	Base sub (1 bp) , Del (1 bp)	0.075	——	Used SpG	· Targets NG PAM (NGC/NGA/NGG) · Efficiency range 0.4%-7.5%
A straightforward plant prime editing system enabled highly efficient precise editing of rice Waxy gene	Mono	rice	Efficiency optimization	PE3	PE2	Callus	OsWx	Ins (1 bp)	PE2: 30%	——	PE3 system	PE2: 30.0% PE3: 2.6% (NHEJ byproducts: 26.3%)
	Mono	rice	Efficiency optimization	PE3	PE2	Callus	OsWx	Base sub (3 bp)	PE2: 66.7%	——	PE3 system	PE2: 66.7% PE3: 13.0% (NHEJ byproducts: 17.4%)
	Mono	rice	Efficiency optimization	PE3	PE2	Callus	OsWx	Del (2 bp)	PE3: 3.4%	——	PE3 system	PE2: 0.0% PE3: 3.4% (NHEJ byproducts: 31.0%)
	Mono	rice	System testing	PE2	——	Callus	OsWx	Ins (6 bp)	0.368	——	——	——
	Mono	rice	System testing	PE3	——	Callus	OsWx	Ins (12 bp)	0	——	——	NHEJ byproducts: 38.9%
	Mono	rice	Efficiency optimization	PE3	PE2	Callus	OsWx	Ins (2 bp)	PE2: 0%	——	PE3 system	PE2: 0% PE3: 0%
	Mono	rice	Efficiency optimization	PE3	PE2	Callus	OsWx	Base sub (3 bp)	PE3 :2.7%	——	PE3 system	PE2: 0% PE3 :2.7%
	Mono	rice	Efficiency optimization	PE3	PE2	Callus	OsWx	Del (4 bp)	PE2: 0%	——	PE3 system	PE2: 0% PE3: 0%
	Mono	rice	System testing	PE2	——	Callus	OsWx	Del (6 bp)	0	——	——	——
	Mono	rice	System testing	PE3	——	Callus	OsWx	Del (18 bp)	0	——	——	——
	Mono	rice	Efficiency optimization	Optimized secondary structure	PE2	Callus	OsWx	Base sub (3 bp) , Del (2 bp), Ins (1 bp/6 bp)	0.667	——	Analyzed pegRNA secondary structure	· Avoid template hairpin/spacer complementarity + maintain gRNA conserved domains · Improper structure reduced efficiency from 66.7% to 0%
Improving the efficiency of prime editing with epegRNAs and high-temperature treatment in rice	Mono	rice	Efficiency optimization	HT treatment	34°C	Callus	OsCDC48, OsALS, OsROC5	Base sub (1 bp/3 bp)	HT处理	——	42°C treatment for 2 hours	· Editing efficiency ×3.1–3.7
	Mono	rice	Efficiency optimization	HT treatment	34°C	Regenerated plants	OsCDC48, OsALS, OsROC5	Base sub (1 bp/3 bp)	HT处理: 5.2%-60.5%	——	42°C treatment for 2 hours	· Editing efficiency increased from 2.6-47.5% to 5.2-60.5%
Optimized prime editing efficiently generates glyphosate-resistant rice plants carrying homozygous TAP-IVS mutation in EPSPS	Mono	rice	Efficiency optimization	ePE5max	ePE3max	Protoplasts	OsEPSPS	Base sub (3 bp)	——	——	Fused OsMLH1dn/OsMLH1 E44A/OsMLH1dn E44A/OsMLH1 1-393-2xNLS	· No significant increase in editing efficiency
	Mono	rice	Efficiency optimization	RTT termination principle	Unoptimized pegRNA	Protoplasts	OsALS, OsACC	Base sub (1 bp)	——	——	Terminate RTT 1-3 bp after C/GC/TGC	· Completely eliminated byproducts
	Mono	rice	Efficiency optimization	PE3	PE2	Protoplasts	OsALS, OsACC, OsEPSPS	Base sub (1 bp/2 bp/3 bp)	——	——	PE3 system	· Avg efficiency ×2.2 · Reduced byproducts
The Obstacles and Potential Solution Clues of Prime Editing Applications in Tomato	Dicot	tomato	Efficiency optimization	nCas9–RT	nCas9–PPE	Callus	SlHKT1;2	Base sub (2 bp)	nCas9–RT: 0.000%	——	Tobacco codon optimization	·nCas9–RT: 0.000% ·nCas9–PPE: 0.000%
	Dicot	tomato	Efficiency optimization	nCas9–RT	nCas9–PPE	Callus	SlEPSPS1	Base sub (5 bp)	nCas9–RT: 0.000%	——	Tobacco codon optimization	·nCas9–RT: 0.000% ·nCas9–PPE: 0.000%
	Dicot	tomato	Efficiency optimization	nCas9–RT	nCas9–PPE	Callus	SlOr	Base sub (3 bp)	nCas9–RT: 0.000%	——	Tobacco codon optimization	·nCas9–RT: 0.000% ·nCas9–PPE: 0.000%
	Dicot	tomato	Efficiency optimization	nCas9–RT	nCas9–PPE	Callus	SlMBP21	Base sub (1 bp)	nCas9–RT: 0.022%	——	Tobacco codon optimization	·nCas9–RT: 0.022% ·nCas9–PPE: 0.019%
	Dicot	tomato	Efficiency optimization	nCas9–RT	nCas9–PPE	Callus	SlWH9	Base sub (1 bp)	nCas9–RT: 0.110%	——	Tobacco codon optimization	·nCas9–RT: 0.110% ·nCas9–PPE: 0.032%
	Dicot	tomato	Efficiency optimization	nCas9–RT	nCas9–PPE	Callus	SlKD1	Del (1 bp)	nCas9–RT: 0.018%	——	Tobacco codon optimization	·nCas9–RT: 0.018% ·nCas9–PPE: 0.008%
	Dicot	tomato	Efficiency optimization	nCas9–RT	nCas9–PPE	Callus	SlPRD	Del (3 bp)	nCas9–RT: 0.000%	——	Tobacco codon optimization	·nCas9–RT: 0.000% ·nCas9–PPE: 0.000%
	Dicot	tomato	Efficiency optimization	nCas9–RT	nCas9–PPE	Callus	SlALC	Base sub (1 bp)	nCas9–PPE: 0.064%	——	Tobacco codon optimization	·nCas9–RT: 0.042% ·nCas9–PPE: 0.064%
	Dicot	tomato	Efficiency optimization	nCas9–RT	nCas9–PPE	Callus	SlDMR6-1	Base sub (1 bp)	nCas9–PPE: 0.021%	——	Tobacco codon optimization	·nCas9–RT: 0.020% ·nCas9–PPE: 0.021%
	Dicot	tomato	Efficiency optimization	nCas9–RT	nCas9–PPE	Callus	SlALS1	Base sub (1 bp)	nCas9–RT: 0.095%	——	Tobacco codon optimization	·nCas9–RT: 0.095% ·nCas9–PPE: 0.095%
	Dicot	tomato	System testing	nCas9–RT	——	Regenerated plants	SlHKT1;2	Base sub (2 bp)	0	——	——	——
	Dicot	tomato	System testing	nCas9–RT	——	Regenerated plants	SlEPSPS1	Base sub (5 bp)	0	——	——	——
	Dicot	tomato	System testing	nCas9–RT	——	Regenerated plants	SlWH9	Base sub (1 bp)	0	——	——	——
	Dicot	tomato	System testing	nCas9–RT	——	Regenerated plants	SlALC	Base sub (1 bp)	0.01	——	——	——
	Dicot	tomato	System testing	nCas9–RT	——	Regenerated plants	SlALS1	Base sub (1 bp)	0.01	——	——	——
Optimized prime editing efficiently generates heritable mutations in maize	Mono	maize	Efficiency optimization	ePE5max	ePE3max	Regenerated plants	EPSPS	Base sub (3 bp)	ePE5max	0.12	Fused ZmMLH1dn	· Homozygous editing efficiency increased from 2.2% to 12%
	Mono	maize	Efficiency optimization	Increased pegRNA expression	ePE5max	Regenerated plants	ZmALS	Base sub (1 bp)	增强pegRNA表达	0.6%-1.3%	Doubled epegRNA cassette number	· Homozygous editing efficiency increased from 0% to 0.6-1.3%
Prime editing-mediated precise knockin of protein tag sequences in the rice genome	Mono	rice	Efficiency optimization	ePE2	enpPE2	Callus	OsLAZY1, OsSPL17, OsEhd1, OsPita, OsPid3, OsGL2, OsDL	Base sub (1 bp/2 bp) , Del (2 bp), Ins (1 bp)	ePE2	——	· Deleted RNase H domain · Fused NC protein	· Editing efficiency ×1.36-1.72
	Mono	rice	Efficiency optimization	ePE2	enpPE2	Regenerated plants	OsLAZY1, OsSPL17, OsEhd1, OsPita, OsPid3, OsGL2, OsDL	Base sub (1 bp/2 bp) , Del (2 bp), Ins (1 bp)	ePE2: 70.54%	ePE2: 32.74%	· Deleted RNase H domain · Fused NC protein	· Editing efficiency increased from 52.08% to 70.54% · Homozygous editing efficiency increased from 15.48% to 32.74%
	Mono	rice	Efficiency optimization	ePE2	enpPE2	Callus	OsUBQ10, OsTubA1	Ins (18 bp)	ePE2	——	· Deleted RNase H domain · Fused NC protein	· Editing efficiency ×1.40-1.90
	Mono	rice	Efficiency optimization	ePE2	enpPE2	Regenerated plants	OsUBQ10, OsTubA1	Ins (18 bp)	ePE2: 50.00%-56.25%	ePE2: 15.63%	· Deleted RNase H domain · Fused NC protein	· Editing efficiency increased from 41.67-43.75% to 50.00-56.25% · Homozygous editing efficiency: 15.63%
	Mono	rice	Efficiency optimization	ePE2	enpPE2	Callus	OsUBQ10, OsTubA1	Ins (27 bp)	ePE2	——	· Deleted RNase H domain · Fused NC protein	· Editing efficiency ×1.62
	Mono	rice	Efficiency optimization	ePE2	enpPE2	Regenerated plants	OsUBQ10, OsTubA1	Ins (27 bp)	ePE2: 18.75%-50%	ePE2: 5.21%	· Deleted RNase H domain · Fused NC protein	· Editing efficiency increased from 10.42-37.50% to 18.75-50.00% · Homozygous editing efficiency: 5.21%
	Mono	rice	Functional expansion	ePE2	——	Regenerated plants	OsUBQ10, OsTubA1, OsACT2	Ins (66 bp)	0.0417	——	· Deleted RNase H domain · Fused NC protein	· Editing efficiency 0-4.17%
	Mono	rice	Functional expansion	GRAND editing	——	Regenerated plants	OsUBQ10, OsTubA1, OsACT2	Base sub (57 bp/90 bp/186 bp→72 bp)	0.25	——	Dual-pegRNA with RTT partially aligned but non-homologous to target	· Editing efficiency 8.33-25%
Efficient and versatile multiplex prime editing in hexaploid wheat	Mono	wheat	Efficiency optimization	Csy4 nuclease system	tRNA system	Regenerated plants	TaSBElla, TaLOX2, TaDMe, TaGW2	Base sub (1 bp)	0.138	——	· Csy4 nuclease binds its recognition site and cleaves fused transcript to release pegRNA and sgRNA · Csy4 recognition site can remain at the 3' end of pegRNA after cleavage, forming a hairpin for stability	· Editing efficiency increased from 6.2% to 13.8% · Synchronous editing of 4-10 genes: 7.4-10.3% when used with ePPEplus
Addition of the T5 exonuclease increases the prime editing efficiency in plants	Mono	rice	Efficiency optimization	PE2(V2)	PE2(V1)	Protoplasts	OsAPP6, OsPDS, OsOSD1, OsALS	Base sub (1 bp/2 bp) , Del (4 bp), Ins (4 bp)	PE2(V2): 0.43%-0.82%	——	Added T5 exonuclease upstream of Cas9	· Editing efficiency increased from 0.23-0.39% to 0.43-0.82% (×1.7-2.9)
	Mono	rice	Efficiency optimization	PE2(V2)	PE2(V1)	Regenerated plants	OsAPP6	Ins (4 bp)	PE2(V2): 47.2%	PE2(V2): 29.4%	Added T5 exonuclease upstream of Cas9	· Editing efficiency increased from 39.5% to 47.2% (×1.34) · Homozygous editing efficiency increased from 5.9% to 29.4% (×5)
Developing an efficient and visible prime editing system to restore tobacco 8-hydroxy-copalyl diphosphate gene for labdane diterpene Z-abienol biosynthesis	Dicot	tobacco	Efficiency optimization	PE-Nt4	PE-Nt3	Regenerated plants	ALS, ALS-like, NIP2-1	Base sub (3 bp/4 bp)	PE-Nt4: 1.3%-16.3%	——	Introduced PAP1 gene to construct anthocyanin screening system	· Imparts purple phenotype · Editing efficiency increased from 1.1-7.5% to 1.3-16.3%
Expressing a human RNA demethylase as an assister improves gene-editing efficiency in plants	Mono	rice	Efficiency optimization	enpPE2–hFTO	enpPE2	Regenerated plants	OsSERK1, OsHd1, OsDL, OsSLR1, OsGL2, OsLAZY	Base sub (1 bp) , Del (2 bp), Ins (1 bp)	enpPE2–hFTO: 52.48%	enpPE2–hFTO: 26.88%	Fused hFTO	· Editing efficiency increased from 33.49% to 52.48% · Homozygous mutation frequency increased from 13.71% to 26.88% · Mild increase in off-target editing frequency
Precise integration of large DNA sequences in plant genomes using PrimeRoot editors	Mono	rice	Functional expansion	ePPE (SpG)/ePPE (SpRY)	——	Protoplasts	OsCDC48	Base sub (30 bp-40 bp→34 bp)	——	——	Used SpG or SpRY	· Targets NG PAM · dual-pegRNA efficiency: NGC+NGC > NGC+NGT > NGT+NGT > NGC+NGA > NGT+NGA > NGA+NGA
	Mono	rice	Functional expansion	PrimeRoot.v2C-Cre	——	Protoplasts	OsCDC48, OsALS, OsS20, GSH1	Ins (1.4 kb/4.9 kb/7.7 kb/11.1 kb)	0.03	——	· ePPE-dual-epegRNA · C-terminal fusion of Cre-Lox66/Lox71 recombinase system	· Achieved up to 11.1 kb insertion in protoplasts · Editing efficiency 1-3%
	Mono	rice	Functional expansion	PrimeRoot. v3	——	Regenerated plants	OsHPPD, GSH1	Ins (1.4 kb/4.9 kb)	0.083	——	· ePPE-dual-epegRNA · C-terminal fusion of Cre-Lox66/Lox71 recombinase system · Sequential transformation of PrimeRoot vector and donor DNA	· Achieved 1.4 kb, 4.9 kb insertion in regenerated plants · Editing efficiency 4.2-8.3%
Conditional knockdown of OsMLH1 to improve plant prime editing systems without disturbing fertility in rice	Mono	rice	Efficiency optimization	ePE5a/ePE5b	ePE3	Callus	OsD2, OsMPK3, OsNRT1.1, OsPid3, OsSLR1, OsWRKY32	Base sub (1 bp) , Del (1 bp), Ins (1 bp)	——	——	Fused hMLH1dn/OsMLH1dn	· No enhancement; efficiency at NRT1.1-T locus reduced by 52%
	Mono	rice	Efficiency optimization	ePE5c	ePE3	Callus	OsD2, OsMPK3, OsNRT1.1, OsPid3, OsSLR1, OsWRKY32	Base sub (1 bp) , Del (1 bp), Ins (1 bp)		——	Introduced OsMLH1-specific ihpRNA	· Efficiency ×1.30–2.11 (avg ×1.51), no increased off-targets · Edited plant ratio increased from 71.53% to 87.15% · Subsequent removal of interference module via Cre-LoxP system resolved fertility issues
Efficient and precise genomic deletion in rice using enhanced prime editing	Mono	rice	Functional expansion	PDel	——	Regenerated plants	OsWaxy, OsGS3	Del (50 bp-2000 bp)	0.842	0.63	Used PRIME-Del strategy	· Editing efficiency 37.5-84.2% · Homozygous editing efficiency 14.3-63%
	Mono	rice	Efficiency optimization	PDel/Syn	PDel	Regenerated plants	OsPi21, OsXa23, OsD18, OsGS3, OsALS	Del (12 bp-60 bp)	0.88	0.5	Introduced multiple synonymous mutations in the region requiring patching within the RT template	· Editing efficiency increased from 4.2-65.2% to 34.6-88% (avg 40.6%→58.1%) · Homozygous editing efficiency at OsPi21-2/OsD18 increased from 0% to 11.1-50%
PE6c greatly enhances prime editing in transgenic rice plants	Mono	rice	Efficiency optimization	PE6(a-d)	PE3	Regenerated plants	OsSPL14, OsSLR1, OsNR2, OsNRT1.1B, OsAK, OsDHDPS, OsTubA2, OsCold1, OsEPSPS, OsALS, OsACC, OsXa5, OsXa23, OsROS, OsTT1	Base sub (1 bp/2 bp/3 bp), Del (84 bp), Ins(30 bp)	——	——	Used Ec48 RT (PE6a), Unoptimized Tf1 RT (PE6b), Optimized Tf1 RT (PE6c), Optimized M-MLV RT (PE6d)	· All PE6 editors except PE6a increased efficiency · PE6c highest: avg editing ×3.5, homozygous rate significantly increased
	Mono	rice	Efficiency optimization	PE6bd/PE6db	PE3	Regenerated plants	OsSPL14, OsSLR1, OsNR2, OsNRT1.1B, OsAK, OsDHDPS, OsTubA2, OsCold1, OsEPSPS, OsALS, OsACC, OsXa5, OsXa23, OsROS, OsTT1	Base sub (1 bp/2 bp/3 bp), Del (84 bp), Ins(30 bp)	——	——	Dual RT module (Unoptimized Tf1 RT + Optimized M-MLV RT)	· Synergistic effect, efficiency higher than single modules
Engineering PE6 prime editors to efficiently insert tags in rice	Mono	rice	Efficiency optimization	ePE6c	ePE2	Callus	OsPid3, OsPikh, OsTB1	Base sub (1 bp), Ins (1 bp/4 bp)	0.0708	——	Used Tf1 RT	· Editing efficiency reduced 1.83-10.12 fold
	Mono	rice	Efficiency optimization	ePE6d	ePE2	Callus	OsPid3, OsPikh, OsTB1	Base sub (1 bp), Ins (1 bp/4 bp)	0.1982	——	M-MLV RT with T128N/N200C/V223Y mutations	· Precise editing efficiency not significantly reduced · PegRNA scaffold-derived byproduct ratio ×11.62-580.98
	Mono	rice	Efficiency optimization	ePE6c	ePE2	Callus	OsERF141, OsHLH109, OsTubA1	Ins (27 bp)	——	——	Used Tf1 RT	· Editing efficiency reduced 6.87 fold
	Mono	rice	Efficiency optimization	ePE6d	ePE2	Callus	OsERF141, OsHLH109, OsTubA1	Ins (27 bp)	0.3215	——	M-MLV RT with T128N/N200C/V223Y mutations	· Editing efficiency 14.10-32.15% (×2.65-8.36) · Byproduct levels not increased
	Mono	rice	Functional expansion	ePE6d-GRAND	——	Callus	OsERF141, OsHLH109, OsTubA1	Ins (78 bp/90 bp)	0.3384	——	Used GRAND editing strategy	· Editing efficiency ×2.26-7.56
	Mono	rice	Functional expansion	ePE6d-GRAND	——	Regenerated plants	OsERF141, OsHLH109, OsTubA1	Ins (78 bp/90 bp)	0.8125	——	Used GRAND editing strategy	· Editing efficiency increased from 7.64-13.89% to 50-56.94%
	Mono	rice	Functional expansion	ePE6d-GRAND	——	Regenerated plants	OsTubA1	Ins (81 bp/135 bp/171 bp)	0.4583	——	Used GRAND editing strategy	· Editing efficiency 0-45.83% · Indicates a sharp decrease in knock-in capacity of ePE6d with increasing tag size
Optimized dicot prime editing enables heritable desired edits in tomato and Arabidopsis	Dicot	tomato	Efficiency optimization	Geminiviral replicon vector	T-DNA vector	Callus	——	——	——	——	Constructed Bean yellow dwarf virus replicon system	· DNA cassette ×1.3 · RNA transcript ×1.9-2.0 · PE protein level ×4.5 · PE efficiency ×6.6-7.8
	Dicot	tomato	Efficiency optimization	34℃	25℃	Callus	——	——	——	——	Temperature 25°C → 34°C	· Efficiency ×2.9–3.2
Repeated High-Temperature Treatment Can Increase Prime Editing Efficiency in Dicot Model Species	Dicot	tobacco	Efficiency optimization	Pol II promoter system	Pol III promoter (AtU6)	Regenerated plants	NbDCL2B, NbPSY1, NbOR1, NbRDR6	Base sub（1 bp/2 bp）	——	——	tRNA processing system + AtUb10 promoter	· Enabled editing in dicots (where Pol III failed)
	Dicot	tobacco	Efficiency optimization	RHTT cycle	25℃	Regenerated plants	NbDCL2B, NbPSY1, NbOR1, NbRDR6	Base sub（1 bp/2 bp）	——	——	37°C heat shock for 2 h + 25°C recovery for 6 h, cycle repeated for 96 h	· Editing efficiency ×1.85-16.30
Engineering source-sink relations by prime editing confers heat-stress resilience in tomato and rice	Mono	rice	Efficiency optimization	Target selection principle	Unoptimized pegRNA	Regenerated plants	GIF1	Ins (10 bp)	——	0.081	Avoid functional elements / select open chromatin / near translation start site	· Successfully applied to 2 rice varieties, boosting yield under normal/heat stress
	Dicot	tomato	Efficiency optimization	Target selection principle	Unoptimized pegRNA	Regenerated plants	LIN5	Ins (10 bp)	0.5333	0.1333	Avoid functional elements / select open chromatin / near translation start site	· Successfully applied to 4 tomato varieties, boosting yield under normal/heat stress
Efficient in situ epitope tagging of rice genes by nuclease-mediated prime editing	Mono	rice	Functional expansion	SpRY	——	——	——	——	——	——	Used SpRY	· High PAM flexibility (NRN/NYN) · High self-editing rate (33-64%) · Tagging efficiency only 2.38-6.25%
	Mono	rice	Functional expansion	ScCas9	——	——	——	——	——	——	Used ScCas9	· Targets NNG PAM · No self-editing issue · Tagging efficiency 20-70.83% · Targets nearly 100% of rice genes
	Mono	rice	Functional expansion	NM-PE	Traditional PE	Regenerated plants	OsMPK1, OsMPK13	Ins (44 bp)	0.5625	0.0833	· Used wild-type Cas9 · Activated MMEJ pathway via DSB	· Editing efficiency increased from 21.74-23.91% to 55.00-56.25% (×2.35-2.70)
Cas9-PE: a robust multiplex gene editing tool for simultaneous precise editing and site-specific random mutation in rice	Mono	rice	Functional expansion	Cas9-PE	——	Regenerated plants	——	Precise edit + random mutation	——	——	Used active Cas9	· Simultaneous precise editing and random mutation · Reduced precise editing efficiency
Precise deletion, replacement and inversion of large DNA fragments in plants using dual prime editing	Mono	wheat	Functional expansion	DualPE	——	Regenerated plants	——	Del (365.9 kb/2 Mb)	0.105	——	Combined PEmax architecture, M-MLV RT (V223A), and dual-epegRNA	· Editing efficiency 7.7-10.5%
	Mono	wheat	Functional expansion	DualPE	——	Regenerated plants	——	Base sub（560 bp→157 bp）	0.143	——	——	· Editing efficiency 14.3%
	Mono	wheat	Functional expansion	DualPE	——	Regenerated plants	——	Inversion (205.4 kb)	0.276	——	——	· Editing efficiency 27.6%
	Mono	wheat	Functional expansion	DualPE	——	Protoplasts	——	Base sub (258.0 kb→34 bp)	0.004	——	——	· Editing efficiency 0.4%
	Mono	wheat	Functional expansion	DualPE	——	Protoplasts	——	Inversion (713 bp-252.6 kb)	0.084	——	——	· Editing efficiency 0.2-8.4%
	Dicot	tomato	Functional expansion	DualPE	——	Regenerated plants	——	Del (725 bp)	0.7	——	——	· Editing efficiency 70%
	Dicot	tomato	Functional expansion	DualPE	——	Regenerated plants	——	Inversion (725 bp)	0.435	——	——	· Editing efficiency 43.5%
	Dicot	tomato	Functional expansion	DualPE	——	Regenerated plants	——	Base sub (1.1 kb→38 bp, 9.4 kb→34 bp)	0.727	——	——	· Editing efficiency 45.0-72.7%
	Dicot	tobacco	Functional expansion	DualPE	——	Regenerated plants	——	Del (1.6 kb/5.3 kb/134.7 kb)	0.046	——	——	· Editing efficiency 0.1-4.6%
	Dicot	tobacco	Functional expansion	DualPE	——	Regenerated plants	——	Base sub (106 bp→34 bp, 1.6 kb→66 bp)	0.187	——	——	· Max editing efficiency 18.7%
	Dicot	tobacco	Functional expansion	DualPE	——	Regenerated plants	——	Inversion (829 bp-20.1 kb)	0.042	——	——	· Editing efficiency 0.2-4.2%
Targeted insertion of large DNA fragments through template-jumping prime editing in rice	Mono	rice	Functional expansion	TJ-PE	——	Regenerated plants	OsC1	Ins (403 bp/1002 bp)	0.542	——	· Used TJ-PE strategy · Combined Csy4 system	· Editing efficiency 12.6-54.2%
	Mono	rice	Efficiency optimization	RNase H+ TJ-PE	TJ-PE	Regenerated plants	OsC1	Ins (204 bp/207 bp/403 bp)	0.288	——	Re-added RNase H	· Editing efficiency increased from 3.4-19.4% to 15.8-28.8%
One-step generation of prime-edited transgene-free rice	Mono	rice	Functional expansion	C4PE3max/C4PE6c/C4PE6d	——	——	——	——	——	——	· Optimized PE architecture: Csy4 system, RT variants · Agrobacterium with extra Vir genes · Pyroxsulam selection system	· Achieved transient co-editing generating transgene-free T0 plants
Developing a multi-modular assembled prime editing (mPE) system improved precise multi-base insertion efficiency in dicots	Dicot	tobacco	Efficiency optimization	mPE	PE2	Regenerated plants	NbRDR6-16, NbPSY1-1, NbOR1, NbDCL2B, NbPDS	Base sub (1 bp/2 bp/4 bp), Ins (3 bp/4 bp/6 bp/7 bp)	0.0026	——	· Split PE protein into nCas9(H840A)/MCP-1xGCN4/ScFV-GB1-RT · Used pol II promoter AtUb10 · Added MS2 aptamer to 3' end of pegRNA to recruit RT complex via MS2-MCP interaction · Added GB1 solubility tag	· Tobacco transient: Total efficiency 0.01%→0.26% (×26.4); Multi-base insertion avg ×197.9 (max ×1288)
	Dicot	tobacco	Efficiency optimization	Pol II promoter system	Pol III promoter	——	——	——	——	——	tRNA processing system + AtUb10 promoter	· Unaffected by poly-T sequences in template · pegRNA expression ×20 · Cas9 cutting efficiency (indel rate) ×2-3
