# Supplementary material for: Prime Editing for Crop Improvement: A Systematic Review of Optimization Strategies and Advanced Applications
Source: Genes (Basel). 2025 Aug 16;16(8):965. doi: 10.3390/genes16080965 (PMC12385346; doi:10.3390/genes16080965)
Supplement: Supplementary file 1 [file genes-16-00965-s001.zip › Table S1-S5/Table S5 Editing efficiencies of foundational Prime Editing systems in various plant species.xlsx]

## Sheet: Sheet1
Species	Target Gene	Edit Type	Specific Modification	PE System Used	Experimental System	Editing Efficiency	Reference
rice	OsCDC48	Deletion	-CTCCGG (6 bp)	PPE2	Protoplasts	0.082	Prime genome editing in rice and wheat
rice	OsCDC48	Insertion	+AAA (3 bp)	PPE2	Protoplasts	0.02
rice	OsCDC48	Base substitution	G-to-A	PPE2	Protoplasts	0.057
wheat	TaGASR7	Base substitution	G-to-C	PPE2	Protoplasts	0.014
rice	Exogenous inactive GFP	Base substitution	CG-to-GT (2 bp)	Sp-PE2	Callus	0.156	Precision genome engineering in rice using prime editing system
rice	Exogenous HPT-ATG	Base substitution	C-to-T	pPE2	Callus	59.9% or 12%	Development of Plant Prime-Editing Systems for Precise Genome Editing
rice	OsPDS	Insertion	+T	pPE2	Regenerated plants	0.073
rice	OsACC	Base substitution	G-to-C	pPE2	Regenerated plants	14.6% or 3.1% or 1.0% or 0.0%
rice	OsWx	Base substitution	T-to-G	pPE2	Regenerated plants	0
rice	OsPDS	Insertion	+AT (2 bp)	pPE2	Regenerated plants	0.125
rice	OsPDS	Insertion	+ATG (3 bp)	pPE2	Regenerated plants	0.198
rice	OsPDS	Deletion	-28 bp	pPE2	Regenerated plants	0
rice	OsPDS	Base substitution	A-to-T	pPE2	Regenerated plants	0.313
rice	OsPDS	Base substitution	A-to-C	pPE2	Regenerated plants	0
rice	OsACC	Base substitution	G-to-C	pPE2	Regenerated plants	0	Development of a highly efficient prime editor 2 system in plants
rice	OsPDS	Insertion	+T	pPE2	Regenerated plants	0.0833
rice	OsALS	Base substitution	G-to-T and C-to-A (2 bp)	pPE2	Regenerated plants	0.0208
rice	OsCDC48	Base substitution	C-to-A	pPE2	Regenerated plants	0.2917
legume crops	Exogenous mutant GFP	Base substitution	G-to-C	PE2	Protoplasts	0	Optimization of Prime Editing in Rice, Peanut, Chickpea, and Cowpea Protoplasts by Restoration of GFP Activity
rice	OsIPA1	Base substitution	C-to-G	PPE	Regenerated plants	0	An engineered prime editor with enhanced editing efficiency in plants
rice	OsALS	Base substitution	TG to AT (2 bp)	PPE	Regenerated plants	0.01
rice	OsCDC48	Base substitution	A-to-G	PPE	Regenerated plants	0.03
rice	OsRDD1	Deletion	-18 bp	PPE	Regenerated plants	0.028
rice	OsWx	Insertion	+T	PE2	Regenerated plants	0.3	A straightforward plant prime editing system enabled highly efficient precise editing of rice Waxy gene
rice	OsWx	Base substitution	ATC-to-TAG (3 bp)	PE2	Regenerated plants	0.667
rice	OsWx	Deletion	-CT (2 bp)	PE2	Regenerated plants	0
rice	OsWx	Insertion	+AAGACT (6 bp)	PE2	Regenerated plants	0.368
rice	OsWx	Insertion	+AT (2 bp)	PE2	Regenerated plants	0
rice	OsWx	Base substitution	CGT-to-TGA (3 bp)	PE2	Regenerated plants	0
rice	OsWx	Deletion	-GCCG (4 bp)	PE2	Regenerated plants	0
rice	OsWx	Deletion	-TACCAG (6 bp)	PE2	Regenerated plants	0
rice	OsALS	Base substitution	G-to-T	PE2	Protoplasts	0.01	Optimized prime editing efficiently generates glyphosate-resistant rice plants carrying homozygous TAP-IVS mutation in EPSPS
rice	OsALS	Base substitution	C-to-A and G-to-T (2 bp)	PE2	Protoplasts	0.0755
rice	OsACC	Base substitution	G-to-C ,G-to-C and A-to-G (3 bp)	PE2	Protoplasts	0.014
rice	OsACC	Base substitution	G-to-C	PE2	Protoplasts	0.03
tomato	SlHKT1;2	Base substitution	T-to-C and A-to-G (2 bp)	nCas9–RT	Callus	0	The Obstacles and Potential Solution Clues of Prime Editing Applications in Tomato
tomato	SlEPSPS1	Base substitution	TG-to-GA and CGG-to-AGA (5 bp)	nCas9–RT	Callus	0
tomato	SlOr	Base substitution	AGG-to-CAT (3 bp)	nCas9–RT	Callus	0
tomato	SlMBP21	Base substitution	C-to-T	nCas9–RT	Callus	0.00022
tomato	SlWH9	Base substitution	G-to-A	nCas9–RT	Callus	0.0011
tomato	SlKD1	Deletion	-A	nCas9–RT	Callus	0.00018
tomato	SlPRD	Deletion	-CTG (3 bp)	nCas9–RT	Callus	0
tomato	SlALC	Base substitution	A-to-T	nCas9–RT	Callus	0.00042
tomato	SlDMR6-1	Base substitution	G-to-T	nCas9–RT	Callus	0.0002
tomato	SlALS1	Base substitution	C-to-T	nCas9–RT	Callus	0.00095
tomato	SlHKT1;2	Base substitution	T-to-C and A-to-G (2 bp)	nCas9–PPE	Callus	0
tomato	SlEPSPS1	Base substitution	TG-to-GA and CGG-to-AGA (5 bp)	nCas9–PPE	Callus	0
tomato	SlOr	Base substitution	AGG-to-CAT (3 bp)	nCas9–PPE	Callus	0
tomato	SlMBP21	Base substitution	C-to-T	nCas9–PPE	Callus	0.00019
tomato	SlWH9	Base substitution	G-to-A	nCas9–PPE	Callus	0.00032
tomato	SlKD1	Deletion	-A	nCas9–PPE	Callus	8e-05
tomato	SlPRD	Deletion	-CTG (3 bp)	nCas9–PPE	Callus	0
tomato	SlALC	Base substitution	A-to-T	nCas9–PPE	Callus	0.00064
tomato	SlDMR6-1	Base substitution	G-to-T	nCas9–PPE	Callus	0.00021
tomato	SlALS1	Base substitution	C-to-T	nCas9–PPE	Callus	0.00095
tomato	SlHKT1;2	Base substitution	T-to-C and A-to-G (2 bp)	nCas9–RT	Regenerated plants	0
tomato	SlEPSPS1	Base substitution	TG-to-GA and CGG-to-AGA (5 bp)	nCas9–RT	Regenerated plants	0
tomato	SlWH9	Base substitution	G-to-A	nCas9–RT	Regenerated plants	0
tomato	SlALC	Base substitution	A-to-T	nCas9–RT	Regenerated plants	0.01
tomato	SlALS1	Base substitution	C-to-T	nCas9–RT	Regenerated plants	0.01
rice	OsAAP6	Insertion	+ATCC	PE2（v1）	Regenerated plants	0.395	Addition of the T5 exonuclease increases the prime editing efficiency in plants
rice	OsIPA1	Base substitution	G-to-C and A-to-T (2 bp)	PE2（v1）	Regenerated plants	0.035
